# Supplementary material for: Dopamine synergizes with caffeine to increase the heart rate of Daphnia
Source: F1000Res. 2018 Mar 1;7:254. [Version 1] doi: 10.12688/f1000research.12180.1 (PMC6024234; doi:10.12688/f1000research.12180.1)
Supplement: Effect of dopamine, caffeine and ethanol on the heart rate of Daphnia [file f1000research-7-13184-s0000.tgz]

Archive with 1 entries (1 files):
- 239a82f6-dc1f-45f0-a853-a7dd064c1296_Data_Effect_of_dopamine,_caffeine_and_ethanol_on_the_heart_rate_of_Daphnia.csv
