# Supplementary material for: Dopamine synergizes with caffeine to increase the heart rate of Daphnia
Source: F1000Res. 2018 Mar 1;7:254. [Version 1] doi: 10.12688/f1000research.12180.1 (PMC6024234; doi:10.12688/f1000research.12180.1)
Supplement: Effect of dopamine, caffeine and ethanol on the heart rate of Daphnia [file f1000research-7-13184-s0000.tgz › 239a82f6-dc1f-45f0-a853-a7dd064c1296_Data_Effect_of_dopamine,_caffeine_and_ethanol_on_the_heart_rate_of_Daphnia.csv]

Figure 1. Dopamine increases the heart rate of Daphnia in a dose-dependent manner.
	Control (untreated)	0.8 mg/ml dopamine	1.6 mg/ml dopamine	2.4 mg/ml dopamine	3.2 mg/ml dopamine
Heart rate (BPM)	175	220	235	259	280
Heart rate (BPM)	181	227	246	277	298
Figure 2. Caffeine increases the heart rate of Daphnia in a dose-dependent manner.
	Control (untreated)	0.08 mg/ml caffeine	.16 mg/ml caffeine	.24 mg/ml caffeine	.32 mg/ml caffeine
Heart rate (BPM)	232	298	348	379	395
Heart rate (BPM)	219	294	345	384	392
Figure 3. Dopamine synergizes with caffeine to increase the heart rate of Daphnia.
	Control (untreated)	0.8 mg/ml dopamine	1.6 mg/ml dopamine
Heart rate (BPM)	175	220	235
Synergistic Heart rate (BPM) after adding caffeine		268	315
Heart rate (BPM)	183	218	245
Synergistic Heart rate (BPM) after adding caffeine		272	331
Figure 4. Effect of ethanol on the heart rate of Daphnia
	Control (untreated)	2% ethanol	4% ethanol	6% ethanol	8% ethanol
Heart rate (BPM)	184	143	130	112	108
Heart rate (BPM)	190	147	137	115	107
Figure. 5. Dopamine overcomes the ethanol-induced decrease on the heart rate of Daphnia.
	Control (untreated)	2% ethanol	4% ethanol
Heart rate (BPM)	184	143	130
Synergistic Heart rate (BPM) after adding dopamine	182	192	280
